# Supplementary material for: The PDK1–Rsk Signaling Pathway Controls Langerhans Cell Proliferation and Patterning
Source: J Immunol. 2015 Sep 23;195(9):4264–72. doi: 10.4049/jimmunol.1501520 (PMC4640173; doi:10.4049/jimmunol.1501520)
Supplement: Data Supplement [file JI_1501520.zip]

Archive with 2 entries (2 files):
- JI_1501520_Supplemental_Figures_1.pdf
- manifest.xml
